# Supplementary material for: Comprehensive Analysis of Senescence Characteristics Defines a Novel Prognostic Signature to Guide Personalized Treatment for Clear Cell Renal Cell Carcinoma
Source: Front Immunol. 2022 Jun 2;13:901671. doi: 10.3389/fimmu.2022.901671 (PMC9201070; doi:10.3389/fimmu.2022.901671)
Supplement: Supplementary Table 1 — Information of datasets involved in our study. [file Table_1.xlsx]

## Sheet: Table S1
Datasets involved in this study
Name	Platform	Data type	Sample size (Tumor+Normal)	Survival data	Treatment
TCGA-KIRC	RNA-Seq	FPKM	539+72	OS, DFS	-
TCGA-Mut	Illumina	-	321+130	OS, DFS	-
TCGA-CNV	Affymetrix SNP 6.0	Masked Copy Number Segment	581	OS, DFS	-
E-MTAB-1980	Agilent Human Gene Expression 4x44K v2 Microarray 026652	Microarray	101	OS	-
E-MTAB-3267	Affymetrix GeneChp Human Gene 1.0 ST Array	Microarray	53+6	PFS	Sunitinib
GSE36895	GPL570	Microarray	29+23	-	-
GSE53757	GPL570	Microarray	72+72	-	-
GSE66272	GPL570	Microarray	27+27	-	-
GSE73731	GPL570	Microarray	265	-	-
GSE46699	GPL570	Microarray	130	-	-
GSE22541	GPL570	Microarray	68	-	-
GSE40435	GPL10588	Microarray	101+101	-	-
GSE105261	GPL10588	Microarray	44	-	-
GSE65615	GPL10588	Microarray	122+16	-	-
Checkmate	RNA-Seq	TPM	311	OS,PFS	Nivolumab/Everolimus

## Sheet: Table S2
Summary of clinic information for development and validation datasets of the prognostic model
	TCGA-KIRC	E-MTAB-1980
Number of samples	514	100
Overall survival time (months)	41.58±32.29	51.00±35.13
Age (Years)	60.00±12.06	64.00±11.52
Gender
Female	176	24
Male	338	76
AJCC Stage
Stage I	256	65
Stage II	56	10
Stage III	117	0
Stage IV	82	25
unkown	3	0
pT stage
pT1	262	67
pT2	68	11
pT3	173	21
pT4	11	1
N status
N1	16	17
N0	229	83
unkown	269	0
M status
M1	78	12
M0	407	88
unkown	29	0
ISUP Grade
G1	12	13
G2	219	59
G3	202	12
G4	73	5
unkown	8	0

## Sheet: Table S3
Differentially expressed senescence-related genes in TCGA-KIRC (p<0.05)
	logFC	t	B	P.Value	adj.P.Val
EHF	-4.57745	-34.0612	316.87	2.94642e-143	1.11392e-140
RBP2	-1.8925	-28.4708	249.824	4.41367e-114	8.03411e-112
KSR2	-1.3971	-26.7013	228.119	1.22845e-104	1.7007e-102
PROX1	-2.81495	-25.634	214.967	6.49016e-99	7.33277e-97
DDB2	1.89731	23.5002	188.631	1.87444e-87	1.54182e-85
RPS6KA6	-2.58493	-22.0607	170.917	9.60137e-80	6.57677e-78
CDKN2A	2.14053	20.68	154.048	2.11445e-72	1.13264e-70
VEGFA	3.33141	20.3192	149.668	1.70588e-70	8.51164e-69
PIK3R5	2.00284	19.3833	138.382	1.39937e-65	6.0462e-64
IGFBP3	3.46131	19.1817	135.965	1.57802e-64	6.62868e-63
SLC16A7	-2.56591	-18.7948	131.348	1.61808e-62	6.34926e-61
KCNJ12	-1.5415	-18.7815	131.189	1.89618e-62	7.41095e-61
E2F1	1.71555	18.5002	127.848	5.40734e-61	1.99069e-59
CAV1	2.28603	17.7309	118.786	4.78904e-57	1.53086e-55
SLC13A3	-4.05724	-17.3574	114.43	3.78254e-55	1.11653e-53
GAPDH	1.43552	16.8465	108.523	1.41671e-52	3.82046e-51
PLA2R1	-2.03706	-16.5434	105.049	4.62744e-51	1.17533e-49
EZH2	1.35123	16.4495	103.978	1.35563e-50	3.35647e-49
MATK	1.38789	16.2964	102.236	7.78576e-50	1.88266e-48
POU5F1	2.70975	16.2151	101.314	1.9635e-49	4.66188e-48
NEK6	2.28485	15.8223	96.8829	1.67667e-47	3.72448e-46
PML	1.19003	15.6387	94.8286	1.31822e-46	2.79256e-45
PTTG1	1.77679	15.562	93.9729	3.11198e-46	6.43307e-45
HK3	1.59981	15.1318	89.2076	3.72159e-44	7.04166e-43
MAP4K1	1.68731	14.7068	84.5615	3.95283e-42	6.82254e-41
PEBP1	-1.17532	-14.4922	82.2389	4.0739e-41	6.69639e-40
CTNNAL1	-1.47093	-14.1839	78.9317	1.12914e-39	1.7342e-38
FOXM1	1.61371	14.1785	78.8737	1.19696e-39	1.8355e-38
CDK18	2.17534	14.1592	78.6676	1.47227e-39	2.24716e-38
PRMT6	-1.2114	-14.1548	78.6207	1.54322e-39	2.35179e-38
CCND1	2.10868	14.0697	77.7149	3.83419e-39	5.71467e-38
CDKN2B	1.54627	13.7929	74.7885	7.25509e-38	1.03055e-36
P3H1	1.15933	13.7532	74.3715	1.10305e-37	1.5467e-36
TACC3	1.18402	13.6971	73.7827	1.9934e-37	2.75974e-36
IRF7	1.53818	13.6764	73.5664	2.47726e-37	3.41517e-36
TYK2	0.863263	13.2689	69.3333	1.74481e-35	2.22014e-34
MOB3A	1.08801	13.1671	68.2867	4.99666e-35	6.21705e-34
RUNX1	1.63295	12.924	65.8064	6.04936e-34	7.1555e-33
HJURP	1.27655	12.6483	63.0256	9.9139e-33	1.10926e-31
AXL	1.57104	12.2944	59.5073	3.41438e-31	3.54399e-30
MDH1	-0.815969	-11.8728	55.3949	2.14109e-29	2.02852e-28
MYC	1.72374	11.7582	54.2928	6.49249e-29	5.97826e-28
WT1	-1.99544	-11.7406	54.1243	7.69302e-29	7.06716e-28
CDKN1C	-1.53978	-11.4951	51.7879	8.08632e-28	7.04962e-27
NTN4	-1.78387	-11.4045	50.9333	1.91214e-27	1.63296e-26
GLB1	-0.99319	-11.2534	49.5188	7.94852e-27	6.55728e-26
IRF3	0.808567	11.2119	49.132	1.17356e-26	9.61695e-26
GRK6	0.722941	11.1859	48.8906	1.49662e-26	1.22083e-25
ARPC1B	1.09573	11.1854	48.8857	1.50404e-26	1.22638e-25
ABI3	1.10909	11.0447	47.5842	5.58112e-26	4.4206e-25
CENPA	0.993175	10.9732	46.9272	1.08204e-25	8.44122e-25
ALOX15B	1.55914	10.9083	46.3339	1.96738e-25	1.51496e-24
ACLY	1.32511	10.8148	45.4827	4.63972e-25	3.51492e-24
XAF1	1.33747	10.494	42.5996	8.48852e-24	6.01138e-23
MAGOHB	0.56506	10.4544	42.2474	1.21085e-23	8.47124e-23
MMP9	2.34241	10.4237	41.9759	1.59224e-23	1.10608e-22
NEK4	-0.779285	-10.3367	41.208	3.45442e-23	2.34174e-22
TNFSF15	-0.90012	-10.2888	40.787	5.28214e-23	3.54529e-22
CEBPB	1.25994	10.1267	39.3726	2.20076e-22	1.42131e-21
SELENOH	0.594259	9.89866	37.4108	1.59386e-21	9.78874e-21
VENTX	0.85018	9.83568	36.8747	2.73842e-21	1.66362e-20
RAF1	-0.558228	-9.82628	36.7949	2.96833e-21	1.79884e-20
NDRG1	1.28837	9.75154	36.1623	5.62227e-21	3.36361e-20
SIX1	0.696969	9.34691	32.7993	1.68024e-19	9.2656e-19
TLR3	1.35167	9.24582	31.9757	3.86295e-19	2.0961e-18
TMSB4X	0.75857	9.12506	31.0007	1.03513e-18	5.4836e-18
RSL1D1	0.671646	9.08277	30.6616	1.45865e-18	7.63461e-18
EPHA3	1.24813	9.04155	30.3322	2.03529e-18	1.05544e-17
UBTD1	-0.831758	-8.91156	29.3009	5.77668e-18	2.92013e-17
PKM	0.769516	8.81348	28.5305	1.25969e-17	6.22685e-17
SERPINE1	1.96517	8.77058	28.1955	1.76796e-17	8.65229e-17
MAP3K6	0.866945	8.76153	28.125	1.89878e-17	9.27636e-17
CKB	-1.45295	-8.72353	27.8296	2.56052e-17	1.23953e-16
BCL6	0.889586	8.58531	26.7637	7.53381e-17	3.54408e-16
SREBF1	0.835598	8.5736	26.674	8.25038e-17	3.87191e-16
ASF1A	-0.613478	-8.56522	26.6099	8.804e-17	4.11796e-16
HSPB2	0.962806	8.42438	25.5395	2.60351e-16	1.18588e-15
GNG11	0.885202	8.38168	25.2177	3.60714e-16	1.63281e-15
ITPKB	-0.881872	-8.34554	24.9464	4.74845e-16	2.13371e-15
IFNG	1.03987	8.33835	24.8925	5.01497e-16	2.25039e-15
SIRT6	0.511489	8.33803	24.8901	5.02696e-16	2.25525e-15
KL	-1.62774	-8.25817	24.2943	9.19569e-16	4.06517e-15
PPM1B	-0.565344	-8.12911	23.3412	2.41698e-15	1.04521e-14
HRAS	0.596703	8.12816	23.3342	2.43422e-15	1.05244e-14
MAD2L1	0.66065	8.10833	23.1888	2.82073e-15	1.21474e-14
LGALS3	0.961975	8.06634	22.8819	3.85085e-15	1.64395e-14
AAK1	-0.593908	-8.033	22.6392	4.92601e-15	2.08798e-14
CDKN1A	0.943477	7.95641	22.0846	8.64681e-15	3.61291e-14
CDKN2AIP	-0.633706	-7.92652	21.8694	1.07576e-14	4.46544e-14
ETS1	1.08132	7.9157	21.7917	1.16407e-14	4.82184e-14
AURKA	0.688107	7.75363	20.6374	3.75759e-14	1.51157e-13
SYK	-0.887029	-7.58555	19.461	1.24141e-13	4.84609e-13
NOTCH3	1.14822	7.49252	18.8191	2.38381e-13	9.14227e-13
PRKCH	0.809905	7.46882	18.6566	2.81199e-13	1.07321e-12
DLX2	0.237931	7.46123	18.6046	2.96464e-13	1.12884e-12
BRCA1	0.525715	7.32996	17.7132	7.34011e-13	2.72263e-12
CAVIN1	0.837561	7.31246	17.5953	8.27545e-13	3.05975e-12
SOD1	-0.429355	-7.23301	17.0634	1.42197e-12	5.17101e-12
ENDOG	-0.633039	-7.06282	15.9402	4.46237e-12	1.56961e-11
RUVBL2	0.445066	7.03963	15.7889	5.20613e-12	1.8234e-11
TP53	0.541839	6.92291	15.0339	1.12374e-11	3.85442e-11
SOX5	-0.47425	-6.86878	14.6875	1.59983e-11	5.43196e-11
BLVRA	0.509146	6.64991	13.3103	6.52149e-11	2.12156e-10
ATM	0.62507	6.54226	12.6471	1.2839e-10	4.10209e-10
AGT	1.33891	6.48295	12.2858	1.85733e-10	5.85711e-10
TFAP4	0.403074	6.35337	11.5063	4.1217e-10	1.26785e-09
MAP2K6	-0.434182	-6.32014	11.3086	5.04565e-10	1.5436e-09
PAK4	-0.432844	-6.23278	10.7933	8.55088e-10	2.56958e-09
LIMK1	0.571133	6.20885	10.6532	9.86959e-10	2.95322e-09
IGFBP5	-1.10377	-6.06403	9.81573	2.32793e-09	6.77996e-09
ADCK5	0.432762	6.03167	9.63099	2.81341e-09	8.15164e-09
DHCR24	-0.752511	-6.02139	9.57247	2.98744e-09	8.63551e-09
RBX1	0.323569	6.0212	9.57139	2.99073e-09	8.64374e-09
BTG3	-0.631389	-5.94259	9.12696	4.71835e-09	1.34568e-08
MAP2K7	0.370108	5.90579	8.92065	5.83116e-09	1.6512e-08
YPEL3	0.508755	5.90578	8.92058	5.83156e-09	1.6512e-08
CHEK1	0.413721	5.83213	8.5112	8.87877e-09	2.48078e-08
ID1	-0.866388	-5.74517	8.03375	1.45021e-08	3.98125e-08
CDK1	0.569532	5.72695	7.93453	1.60595e-08	4.38613e-08
PEX19	-0.446162	-5.7062	7.82188	1.80319e-08	4.90302e-08
MAPK12	0.716803	5.69074	7.73822	1.9652e-08	5.32659e-08
PRKCD	-0.438908	-5.61763	7.34518	2.94466e-08	7.87179e-08
WNT2	-0.44532	-5.54829	6.97664	4.30357e-08	1.13684e-07
FBXO31	0.340269	5.52767	6.86786	4.81383e-08	1.26738e-07
NFE2L2	-0.443825	-5.4711	6.5713	6.53448e-08	1.7017e-07
SIN3B	0.432636	5.44643	6.4428	7.46009e-08	1.93149e-07
ITPK1	-0.376003	-5.44553	6.43815	7.49588e-08	1.94024e-07
PIK3C2A	-0.540446	-5.36108	6.0024	1.175e-07	2.99485e-07
SUPT5H	0.346175	5.25376	5.45764	2.06226e-07	5.15735e-07
WWP1	-0.474325	-5.19953	5.18619	2.73018e-07	6.7666e-07
MAP2K2	0.298127	5.07474	4.57134	5.15818e-07	1.25237e-06
PDPK1	-0.372805	-5.07237	4.55979	5.22025e-07	1.26666e-06
YAP1	-0.459966	-5.027	4.33974	6.55676e-07	1.57617e-06
SMARCA4	-0.348879	-5.01534	4.28349	6.95029e-07	1.66812e-06
PIAS4	0.297244	4.98261	4.1262	8.1811e-07	1.9483e-06
TGFB1I1	0.588805	4.91315	3.79558	1.15281e-06	2.70636e-06
DHX9	-0.432246	-4.89858	3.7268	1.23811e-06	2.89739e-06
PATZ1	-0.338609	-4.69111	2.76755	3.35631e-06	7.58061e-06
NR2E1	0.628258	4.58985	2.3134	5.38775e-06	1.19559e-05
PDIK1L	-0.318199	-4.50845	1.95504	7.83159e-06	1.71373e-05
RAD21	-0.344099	-4.38601	1.42733	1.35987e-05	2.91853e-05
CDK2AP1	0.328117	4.35937	1.31431	1.53071e-05	3.27054e-05
SNAI1	0.659699	4.35148	1.28093	1.58517e-05	3.38176e-05
PPM1D	0.36173	4.35077	1.27795	1.59014e-05	3.39162e-05
FOS	-0.903637	-4.32919	1.18704	1.74904e-05	3.71804e-05
TNFSF13	-0.494264	-4.32599	1.17359	1.77388e-05	3.76759e-05
DUSP3	-0.333815	-4.30061	1.06731	1.98295e-05	4.1926e-05
MXD4	0.33238	4.28756	1.01288	2.09944e-05	4.42699e-05
NEK1	-0.32547	-4.1898	0.61012	3.20446e-05	6.6445e-05
MAGOH	0.249965	4.18576	0.593644	3.26044e-05	6.75772e-05
ERRFI1	0.781771	4.18212	0.578855	3.31152e-05	6.85925e-05
BAG3	-0.327625	-4.15146	0.454525	3.77404e-05	7.77551e-05
TP63	-0.190048	-4.1474	0.438141	3.83965e-05	7.90488e-05
BRD7	-0.231672	-4.11697	0.315766	4.36739e-05	8.94638e-05
DPY30	0.221837	4.05421	0.0660049	5.68188e-05	0.000115262
PBRM1	-0.376341	-4.04514	0.0302423	5.90021e-05	0.000119592
PCGF2	-0.356314	-3.92843	-0.423515	9.52705e-05	0.000189127
SPIN1	-0.319825	-3.9105	-0.492125	0.000102441	0.000202605
ATF7IP	0.303042	3.8797	-0.609253	0.000115962	0.000228038
ID4	-0.617519	-3.84698	-0.732702	0.000132162	0.000258396
TXNIP	-0.403333	-3.81665	-0.846285	0.000149075	0.000290136
FASTK	0.26577	3.64377	-1.47717	0.000291554	0.000549747
NOX4	-0.539881	-3.59826	-1.63858	0.000346334	0.00064819
RB1	0.347394	3.58786	-1.67518	0.000360138	0.000672999
AR	0.476933	3.5878	-1.67542	0.000360229	0.000673106
MAPKAPK5	0.184856	3.52215	-1.90418	0.000460029	0.000848989
SP1	0.27387	3.50334	-1.96899	0.00049308	0.000907287
CDKN1B	0.302587	3.38061	-2.38365	0.000769444	0.00138521
TERT	0.198548	3.08236	-3.33176	0.00214627	0.00367124
MORC3	0.244846	3.07384	-3.35762	0.00220759	0.00376925
IGFBP1	0.902937	3.02024	-3.51859	0.00263139	0.00445033
LEO1	0.2067	2.98888	-3.6115	0.00291271	0.00489954
DUSP16	-0.247754	-2.96727	-3.67497	0.00312229	0.00523016
PNPT1	-0.19415	-2.95987	-3.69659	0.00319711	0.00534873
TOP1	-0.244445	-2.90062	-3.8679	0.00385838	0.00639399
SENP1	0.193863	2.81333	-4.11416	0.0050611	0.00826517
MAST1	0.126359	2.79449	-4.16633	0.00536147	0.00871588
ITGB4	0.38746	2.76314	-4.25243	0.00589758	0.00953851
FXR1	0.177641	2.74783	-4.29411	0.00617644	0.0099633
TXN	0.222571	2.7385	-4.3194	0.00635214	0.0102282
TRPM8	0.175735	2.7263	-4.35235	0.00658879	0.0105863
ETS2	0.308375	2.71687	-4.37775	0.0067773	0.0108701
POT1	0.216331	2.70449	-4.41091	0.00703173	0.0112525
IRF5	0.240383	2.69288	-4.44189	0.0072783	0.0116291
HDAC4	-0.178636	-2.65491	-4.54231	0.00814002	0.0129219
LIMA1	-0.256702	-2.62343	-4.62451	0.00892262	0.0140767
PSMB5	-0.173358	-2.62231	-4.62741	0.00895162	0.0141191
SMARCB1	0.178453	2.60236	-4.67898	0.00948331	0.0149122
HEPACAM	-0.068604	-2.54765	-4.81843	0.0110892	0.0172606
CDK6	-0.28095	-2.53657	-4.84633	0.0114427	0.0177759
TFDP1	-0.207092	-2.53656	-4.84635	0.0114428	0.0177759
PDCD10	-0.189766	-2.51041	-4.91169	0.0123166	0.0190476
BHLHE40	0.295709	2.47592	-4.99687	0.0135596	0.0208452
HDAC1	-0.183051	-2.46622	-5.02062	0.0139285	0.0213672
MYLK	-0.290087	-2.44936	-5.06167	0.014591	0.0223398
CBX8	0.156655	2.43172	-5.10433	0.0153139	0.0233848
MECP2	-0.174629	-2.38487	-5.21619	0.0173898	0.0263713
ASPH	0.251152	2.36747	-5.25718	0.0182213	0.0275697
ING2	0.16903	2.35835	-5.27853	0.0186706	0.0282191
TRIM28	0.15563	2.29552	-5.42355	0.0220419	0.0329723
G6PD	0.175453	2.24968	-5.52692	0.0248251	0.0368385
MVK	-0.218588	-2.16366	-5.71534	0.0308779	0.0450764
CPEB1	-0.181439	-2.14801	-5.74885	0.0321063	0.0467272
MCRS1	-0.119317	-2.14144	-5.76285	0.0326343	0.0474244

## Sheet: Table S4
Parameters and coef identified by adpative lasso regression
Parameter	coef
P3H1	0.185451
PROX1	0.315621
HJURP	0.19793
HK3	0.145716
CDKN1A	-0.277427
AR	-0.316201
VENTX	0.303617
MAGOHB	0.2911
MAP2K6	-0.550182
